# Supplementary material for: Monkeys who experience more feeding competition utilize social information to learn foraging skills faster
Source: Sci Rep. 2023 Jul 19;13:11624. doi: 10.1038/s41598-023-37536-9 (PMC10356951; doi:10.1038/s41598-023-37536-9)
Supplement: Supplementary file 1 — Supplementary Information 1. [file 41598_2023_37536_MOESM1_ESM.csv]

Individual	TrialNumber	DateTime	Age	Sex	AgeSex	AdultMale_YN	OpeningNumber	HandlingTime	RecentlyObserved_NoManipulationReachIn_YN	AttemptOrSucceed_NoManipulationReachIn
Apl	K179	09/02/2019 09:41	Adult	F	Adult_F	0	1	7	y	no
Apl	K181	09/02/2019 09:47	Adult	F	Adult_F	0	3	6	y	no
Apl	K182	09/02/2019 09:49	Adult	F	Adult_F	0	4	12	y	no
Apl	K184	09/02/2019 09:56	Adult	F	Adult_F	0	5	12	y	no
Apl	K180	09/02/2019 09:44	Adult	F	Adult_F	0	2	4	y	no
Apl	K355	18/02/2019 09:39	Adult	F	Adult_F	0	7	17	y	yes
Apl	K356	18/02/2019 09:41	Adult	F	Adult_F	0	8	2	y	yes
Apl	K354	18/02/2019 09:36	Adult	F	Adult_F	0	6	5	y	yes
Asp	notes	03/01/2019 09:08	Adult	F	Adult_F	0	1	10	n	no
Asp	J557	05/01/2019 08:26	Adult	F	Adult_F	0	3	1	n	yes
Asp	J538	03/01/2019 11:28	Adult	F	Adult_F	0	2	41	n	no
Ban	J655	12/01/2019 07:11	Subadult	F	Subadult_F	0	1	6	n	yes
Ben	K18	02/02/2019 10:35	Adult	F	Adult_F	0	1	3	n	no
Ben	K323	15/02/2019 09:47	Adult	F	Adult_F	0	2	7	n	no
Ben	K325	15/02/2019 10:05	Adult	F	Adult_F	0	4	9	n	no
Ben	K524	01/04/2019 10:52	Adult	F	Adult_F	0	5	3	y	yes
Ben	K324	15/02/2019 09:56	Adult	F	Adult_F	0	3	8	n	no
Btr	J545	03/01/2019 16:00	Subadult	M	Subadult_M	0	1	11	n	no
Btr	J592	08/01/2019 09:58	Subadult	M	Subadult_M	0	3	8	y	no
Btr	K72	02/02/2019 09:33	Subadult	M	Subadult_M	0	4	5	y	yes
Btr	J551	05/01/2019 07:06	Subadult	M	Subadult_M	0	2	17	n	no
Cmn	K243	11/02/2019 09:48	Adult	F	Adult_F	0	1	5	n	yes
Dnt	notes	08/01/2019 08:40	Subadult	F	Subadult_F	0	1	5	y	yes
Fna	E15	30/04/2019 05:12	Subadult	F	Subadult_F	0	1	1	n	yes
Glc	notes	15/02/2019 08:05	Adult	F	Adult_F	0	2	3	y	yes
Glc	notes	15/02/2019 08:00	Adult	F	Adult_F	0	1	8	n	no
Jly	J536	03/01/2019 08:13	Adult	M	Adult_M	1	1	26	n	no
Jly	J541	03/01/2019 11:53	Adult	M	Adult_M	1	2	15	n	no
Jly	J582	08/01/2019 07:24	Adult	M	Adult_M	1	4	7	n	no
Jly	J587	08/01/2019 08:25	Adult	M	Adult_M	1	5	4	n	yes
Jly	J581	08/01/2019 07:18	Adult	M	Adult_M	1	3	10	n	no
Kwi	K72	05/02/2019 08:16	Subadult	M	Subadult_M	0	1	10	y	no
Kwi	K127	08/02/2019 09:31	Subadult	M	Subadult_M	0	3	2	n	yes
Kwi	K99	07/02/2019 18:05	Subadult	M	Subadult_M	0	2	2	y	yes
Lpa	K1	02/02/2019 08:19	Adult	M	Adult_M	1	1	33	n	no
Lpa	K2	02/02/2019 08:25	Adult	M	Adult_M	1	2	9	n	yes
Mnt	notes	10/01/2019 07:53	Adult	F	Adult_F	0	1	4	y	yes
Nct	K142	08/02/2019 13:17	Subadult	F	Subadult_F	0	1	4	y	no
Nmg	K285	14/02/2019 08:25	Adult	F	Adult_F	0	1	20	y	no
Nmg	K420	21/02/2019 17:41	Adult	F	Adult_F	0	2	3	y	yes
Ots	J552	05/01/2019 07:13	Adult	M	Adult_M	1	1	20	n	no
Ots	J554	05/01/2019 07:27	Adult	M	Adult_M	1	3	24	n	no
Ots	J555	05/01/2019 07:46	Adult	M	Adult_M	1	4	30	n	no
Ots	J560	05/01/2019 08:41	Adult	M	Adult_M	1	5	32	n	no
Ots	J553	05/01/2019 07:22	Adult	M	Adult_M	1	2	40	n	yes
Ots	J575	07/01/2019 09:40	Adult	M	Adult_M	1	7	23	n	no
Ots	J576	07/01/2019 09:58	Adult	M	Adult_M	1	8	8	n	no
Ots	J578	07/01/2019 10:07	Adult	M	Adult_M	1	9	15	n	yes
Ots	J564	07/01/2019 07:12	Adult	M	Adult_M	1	6	17	n	no
Ots	J586	08/01/2019 08:19	Adult	M	Adult_M	1	11	21	n	no
Ots	J597	09/01/2019 08:09	Adult	M	Adult_M	1	12	10	n	yes
Ots	J622	10/01/2019 09:52	Adult	M	Adult_M	1	13	10	n	no
Ots	J621	10/01/2019 10:05	Adult	M	Adult_M	1	14	22	n	no
Ots	J623	10/01/2019 10:16	Adult	M	Adult_M	1	15	18	n	no
Ots	J627	10/01/2019 10:24	Adult	M	Adult_M	1	16	18	y	yes
Ots	J632	11/01/2019 07:04	Adult	M	Adult_M	1	17	18	n	yes
Ots	J633	11/01/2019 07:10	Adult	M	Adult_M	1	18	18	n	no
Ots	J635	11/01/2019 07:17	Adult	M	Adult_M	1	19	5	n	yes
Ots	J585	08/01/2019 07:56	Adult	M	Adult_M	1	10	16	n	no
Pak	notes	23/04/2019 08:43	Adult	M	Adult_M	1	1	6	y	yes
Pco	K618	10/04/2019 12:55	Adult	M	Adult_M	1	1	15	y	no
Pco	K619	10/04/2019 12:57	Adult	M	Adult_M	1	2	7	y	no
Pco	E445	15/04/2019 07:57	Adult	M	Adult_M	1	3	5	y	yes
Pot	J593	08/01/2019 10:15	Subadult	M	Subadult_M	0	2	10	n	no
Pot	J594	08/01/2019 10:24	Subadult	M	Subadult_M	0	3	4	n	no
Pot	J595	08/01/2019 10:32	Subadult	M	Subadult_M	0	4	14	n	no
Pot	J644	11/01/2019 08:08	Subadult	M	Subadult_M	0	5	7	n	no
Pot	J645	11/01/2019 08:15	Subadult	M	Subadult_M	0	6	9	n	no
Pot	J646	11/01/2019 08:25	Subadult	M	Subadult_M	0	7	5	n	no
Pot	J658	12/01/2019 08:07	Subadult	M	Subadult_M	0	8	2	y	yes
Pot	J539	03/01/2019 11:35	Subadult	M	Subadult_M	0	1	19	n	no
Rsl	notes	16/04/2019 08:01	Adult	M	Adult_M	1	1	8	y	no
Rsl	E404	16/04/2019 08:07	Adult	M	Adult_M	1	3	12	y	no
Rsl	E368	17/04/2019 09:37	Adult	M	Adult_M	1	4	5	n	no
Rsl	E369	17/04/2019 09:40	Adult	M	Adult_M	1	5	3	n	no
Rsl	E403	16/04/2019 08:04	Adult	M	Adult_M	1	2	5	y	no
Rsl	E386	17/04/2019 11:21	Adult	M	Adult_M	1	7	6	n	no
Rsl	E331	18/04/2019 07:39	Adult	M	Adult_M	1	8	5	n	no
Rsl	E290	20/04/2019 09:15	Adult	M	Adult_M	1	9	4	n	no
Rsl	E291	20/04/2019 09:18	Adult	M	Adult_M	1	10	3	n	no
Rsl	E292	20/04/2019 09:20	Adult	M	Adult_M	1	11	4	n	yes
Rsl	E371	17/04/2019 09:46	Adult	M	Adult_M	1	6	8	y	no
Sgr	J567	07/01/2019 08:34	Adult	F	Adult_F	0	1	7	n	no
Sgr	notes	10/01/2019 07:40	Adult	F	Adult_F	0	2	1	n	yes
Shl	from notes	15/03/2019 09:30	Adult	F	Adult_F	0	1	18	y	no
Shl	J305	18/03/2019 07:49	Adult	F	Adult_F	0	3	6	y	yes
Shl	J304	18/03/2019 07:45	Adult	F	Adult_F	0	2	10	y	no
Soy	J656	12/01/2019 07:17	Adult	F	Adult_F	0	1	5	n	yes
Tmc	J540	03/01/2019 11:43	Subadult	F	Subadult_F	0	1	8	n	no
Tmc	J565	07/01/2019 07:36	Subadult	F	Subadult_F	0	2	3	n	yes
Tom	J543	03/01/2019 12:07	Subadult	F	Subadult_F	0	2	3	n	no
Tom	J544	03/01/2019 12:12	Subadult	F	Subadult_F	0	3	15	n	no
Tom	J616	10/01/2019 09:24	Subadult	F	Subadult_F	0	4	14	y	yes
Tom	J542	03/01/2019 12:00	Subadult	F	Subadult_F	0	1	14	n	no
Tom	J618	10/01/2019 09:36	Subadult	F	Subadult_F	0	6	7	y	yes
Tom	J617	10/01/2019 09:30	Subadult	F	Subadult_F	0	5	42	y	no
Vpr	J547	03/01/2019 16:22	Adult	M	Adult_M	1	2	17	n	no
Vpr	J548	03/01/2019 16:28	Adult	M	Adult_M	1	3	34	n	no
Vpr	J549	03/01/2019 16:32	Adult	M	Adult_M	1	4	18	n	no
Vpr	J537	03/01/2019 08:23	Adult	M	Adult_M	1	1	5	n	no
Vpr	J556	05/01/2019 08:10	Adult	M	Adult_M	1	6	14	n	no
Vpr	J561	05/01/2019 08:51	Adult	M	Adult_M	1	7	18	y	no
Vpr	J562	05/01/2019 09:03	Adult	M	Adult_M	1	8	22	y	no
Vpr	J563	07/01/2019 07:04	Adult	M	Adult_M	1	9	19	n	no
Vpr	J571	07/01/2019 09:13	Adult	M	Adult_M	1	10		y	no
Vpr	J579	08/01/2019 07:00	Adult	M	Adult_M	1	11	69	n	no
Vpr	J580	08/01/2019 07:09	Adult	M	Adult_M	1	12	9	n	no
Vpr	J583	08/01/2019 07:40	Adult	M	Adult_M	1	13	50	n	no
Vpr	J584	08/01/2019 07:51	Adult	M	Adult_M	1	14	27	n	no
Vpr	J590	08/01/2019 09:38	Adult	M	Adult_M	1	15	25	y	no
Vpr	J596	08/01/2019 10:52	Adult	M	Adult_M	1	16	25	n	no
Vpr	J600	09/01/2019 08:58	Adult	M	Adult_M	1	17	13	n	no
Vpr	J601	09/01/2019 09:01	Adult	M	Adult_M	1	18	9	n	no
Vpr	J604	10/01/2019 08:01	Adult	M	Adult_M	1	19	67	n	no
Vpr	J605	10/01/2019 08:07	Adult	M	Adult_M	1	20	10	n	no
Vpr	J606	10/01/2019 08:12	Adult	M	Adult_M	1	21	6	n	no
Vpr	J607	10/01/2019 08:15	Adult	M	Adult_M	1	22	9	n	no
Vpr	J608	10/01/2019 08:19	Adult	M	Adult_M	1	23	6	n	no
Vpr	J609	10/01/2019 08:23	Adult	M	Adult_M	1	24	24	n	no
Vpr	J610	10/01/2019 08:28	Adult	M	Adult_M	1	25	8	n	no
Vpr	J611	10/01/2019 08:32	Adult	M	Adult_M	1	26	16	n	no
Vpr	J612	10/01/2019 08:36	Adult	M	Adult_M	1	27	2	n	no
Vpr	J613	10/01/2019 09:08	Adult	M	Adult_M	1	28	17	n	no
Vpr	J647	11/01/2019 08:30	Adult	M	Adult_M	1	29	27	n	no
Vpr	J648	11/01/2019 08:35	Adult	M	Adult_M	1	30	7	n	no
Vpr	J649	11/01/2019 08:47	Adult	M	Adult_M	1	31	5	n	no
Vpr	J650		Adult	M	Adult_M	1	32	12	n	no
Vpr	J651		Adult	M	Adult_M	1	33	24	n	no
Vpr	J652		Adult	M	Adult_M	1	34	8	n	no
Vpr	J653		Adult	M	Adult_M	1	35	10	n	no
Vpr	J674		Adult	M	Adult_M	1	36	2	n	no
Vpr	J675		Adult	M	Adult_M	1	37	23	n	no
Vpr	J676		Adult	M	Adult_M	1	38	4	n	no
Vpr	J681		Adult	M	Adult_M	1	39	9	y	no
Vpr	J682		Adult	M	Adult_M	1	40	14	y	no
Vpr	J683		Adult	M	Adult_M	1	41	29	y	no
Vpr	J684		Adult	M	Adult_M	1	42	19	y	no
Vpr	J685		Adult	M	Adult_M	1	43	9	n	no
Vpr	J686	30/01/2019 08:01	Adult	M	Adult_M	1	44	5	n	yes
Vpr	J550	03/01/2019 16:45	Adult	M	Adult_M	1	5	67	n	no
Zcn	J243	15/03/2019 09:37	Adult	M	Adult_M	1	1	1	n	no
Zcn	J530	30/03/2019 10:49	Adult	M	Adult_M	1	2	7	n	yes
