# Supplementary material for: Monkeys who experience more feeding competition utilize social information to learn foraging skills faster
Source: Sci Rep. 2023 Jul 19;13:11624. doi: 10.1038/s41598-023-37536-9 (PMC10356951; doi:10.1038/s41598-023-37536-9)
Supplement: Supplementary file 2 — Supplementary Information 2. [file 41598_2023_37536_MOESM2_ESM.csv]

Individual_InAudience	TrialNumber	DateTime	Learned_NoManipulationReachIn_Yet_YN	LookAtAll_YN	LookLonger1Sec_YN	LookLongAndNotDisplacing_YN	Age	Sex	AgeSex	AdultMale_YN	PropAllTrials_w_DominantCompPresent
Apl	K211	09/02/2019 13:18	no	yes	yes	no	Adult	F	Adult_F	0	0.444444444
Apl	J491	25/03/2019 09:43	yes	no	no	no	Adult	F	Adult_F	0	0.444444444
Apl	K513	01/04/2019 07:47	yes	no	no	no	Adult	F	Adult_F	0	0.444444444
Apl	K514	01/04/2019 07:50	yes	no	no	no	Adult	F	Adult_F	0	0.444444444
Apl	J520	30/03/2019 10:04	yes	yes	yes	yes	Adult	F	Adult_F	0	0.444444444
Apl	J522	30/03/2019 10:07	yes	yes	no	no	Adult	F	Adult_F	0	0.444444444
Apl	K353.5	18/02/2019 09:22	no	yes	yes	yes	Adult	F	Adult_F	0	0.444444444
Apl	K495	28/02/2019 09:11	yes	yes	yes	yes	Adult	F	Adult_F	0	0.444444444
Asp	J598	09/01/2019 08:36	yes	no	no	no	Adult	F	Adult_F	0	0.565217391
Asp	J642	11/01/2019 08:00	yes	yes	no	no	Adult	F	Adult_F	0	0.565217391
Asp	K141	08/02/2019 13:15	yes	no	no	no	Adult	F	Adult_F	0	0.565217391
Asp	K145	08/02/2019 13:26	yes	yes	no	no	Adult	F	Adult_F	0	0.565217391
Asp	K208	09/02/2019 12:39	yes	yes	no	no	Adult	F	Adult_F	0	0.565217391
Asp	K315	15/02/2019 07:38	yes	no	no	no	Adult	F	Adult_F	0	0.565217391
Asp	K377	18/02/2019 11:53	yes	no	no	no	Adult	F	Adult_F	0	0.565217391
Asp	J60	05/03/2019 09:40	yes	no	no	no	Adult	F	Adult_F	0	0.565217391
Asp	J270	16/03/2019 08:52	yes	no	no	no	Adult	F	Adult_F	0	0.565217391
Asp	E380	17/04/2019 11:05	yes	no	no	no	Adult	F	Adult_F	0	0.565217391
Asp	E338	18/04/2019 08:14	yes	yes	no	no	Adult	F	Adult_F	0	0.565217391
Asp	E339	18/04/2019 08:17	yes	yes	no	no	Adult	F	Adult_F	0	0.565217391
Asp	E340	18/04/2019 08:20	yes	yes	no	no	Adult	F	Adult_F	0	0.565217391
Asp	E216	24/04/2019 07:36	yes	no	no	no	Adult	F	Adult_F	0	0.565217391
Asp	E223	24/04/2019 07:57	yes	no	no	no	Adult	F	Adult_F	0	0.565217391
Asp	E49	30/04/2019 10:24	yes	no	no	no	Adult	F	Adult_F	0	0.565217391
Asp	E50	30/04/2019 10:26	yes	yes	no	no	Adult	F	Adult_F	0	0.565217391
Asp	K668	01/05/2019 15:25	yes	yes	no	no	Adult	F	Adult_F	0	0.565217391
Asp	J555	05/01/2019 07:46	no	yes	yes	yes	Adult	F	Adult_F	0	0.565217391
Asp	J390	22/03/2019 09:18	yes	no	no	no	Adult	F	Adult_F	0	0.565217391
Asp	K519	01/04/2019 08:21	yes	yes	no	no	Adult	F	Adult_F	0	0.565217391
Asp	K646	11/04/2019 10:30	yes	yes	no	no	Adult	F	Adult_F	0	0.565217391
Asp	K174	09/02/2019 09:17	yes	yes	yes	yes	Adult	F	Adult_F	0	0.565217391
Asp	J575	07/01/2019 09:40	yes	yes	yes	yes	Adult	F	Adult_F	0	0.565217391
Asp	J627	10/01/2019 10:24	yes	yes	yes	yes	Adult	F	Adult_F	0	0.565217391
Asp	K138	08/02/2019 13:05	yes	yes	yes	yes	Adult	F	Adult_F	0	0.565217391
Asp	J354	21/03/2019 09:14	yes	yes	no	no	Adult	F	Adult_F	0	0.565217391
Ban	K165	09/02/2019 07:51	yes	yes	no	no	Subadult	F	Subadult_F	0	0.891891892
Ban	J575	07/01/2019 09:40	no	yes	yes	yes	Subadult	F	Subadult_F	0	0.891891892
Ban	K119	08/02/2019 08:28	yes	yes	yes	yes	Subadult	F	Subadult_F	0	0.891891892
Ban	E167	25/04/2019 09:11	yes	yes	yes	yes	Subadult	F	Subadult_F	0	0.891891892
Ban	E299	20/04/2019 09:42	yes	yes	no	no	Subadult	F	Subadult_F	0	0.891891892
Ban	K524	01/04/2019 10:52	yes	yes	no	no	Subadult	F	Subadult_F	0	0.891891892
Ban	K636	11/04/2019 09:07	yes	no	no	no	Subadult	F	Subadult_F	0	0.891891892
Ban	E142	26/04/2019 10:22	yes	no	no	no	Subadult	F	Subadult_F	0	0.891891892
Ban	E20	30/04/2019 05:24	yes	no	no	no	Subadult	F	Subadult_F	0	0.891891892
Ban	J656	12/01/2019 07:17	yes	yes	yes	yes	Subadult	F	Subadult_F	0	0.891891892
Ben	E60	28/04/2019 09:27	yes	no	no	no	Adult	F	Adult_F	0	0.454545455
Ben	K326	15/02/2019 10:08	no	yes	no	no	Adult	F	Adult_F	0	0.454545455
Ben	K328	15/02/2019 10:13	no	yes	no	no	Adult	F	Adult_F	0	0.454545455
Ben	K522	01/04/2019 10:44	no	yes	no	no	Adult	F	Adult_F	0	0.454545455
Ben	K546	01/04/2019 12:33	yes	yes	no	no	Adult	F	Adult_F	0	0.454545455
Ben	K548	01/04/2019 12:40	yes	no	no	no	Adult	F	Adult_F	0	0.454545455
Ben	E264	23/04/2019 10:35	yes	no	no	no	Adult	F	Adult_F	0	0.454545455
Ben	K327	15/02/2019 10:11	no	yes	yes	yes	Adult	F	Adult_F	0	0.454545455
Ben	K525	01/04/2019 10:56	yes	yes	yes	no	Adult	F	Adult_F	0	0.454545455
Ben	K18	02/02/2019 10:35	no	yes	yes	yes	Adult	F	Adult_F	0	0.454545455
Btr	K90	07/02/2019 17:22	yes	yes	no	no	Subadult	M	Subadult_M	0	0.646017699
Btr	K142	08/02/2019 13:17	yes	yes	yes	no	Subadult	M	Subadult_M	0	0.646017699
Btr	K233	11/02/2019 08:43	yes	yes	no	no	Subadult	M	Subadult_M	0	0.646017699
Btr	K309	14/02/2019 09:44	yes	yes	no	no	Subadult	M	Subadult_M	0	0.646017699
Btr	K299	14/02/2019 10:17	yes	yes	no	no	Subadult	M	Subadult_M	0	0.646017699
Btr	K424	25/02/2019 08:08	yes	yes	yes	no	Subadult	M	Subadult_M	0	0.646017699
Btr	J91	04/03/2019 11:11	yes	yes	no	no	Subadult	M	Subadult_M	0	0.646017699
Btr	J92	04/03/2019 11:14	yes	yes	no	no	Subadult	M	Subadult_M	0	0.646017699
Btr	K522	01/04/2019 10:44	yes	yes	no	no	Subadult	M	Subadult_M	0	0.646017699
Btr	K524	01/04/2019 10:52	yes	yes	yes	no	Subadult	M	Subadult_M	0	0.646017699
Btr	E445	15/04/2019 07:57	yes	no	no	no	Subadult	M	Subadult_M	0	0.646017699
Btr	E207	24/04/2019 07:15	yes	no	no	no	Subadult	M	Subadult_M	0	0.646017699
Btr	E132	26/04/2019 09:58	yes	yes	no	no	Subadult	M	Subadult_M	0	0.646017699
Btr	K72	05/02/2019 08:16	yes	yes	yes	yes	Subadult	M	Subadult_M	0	0.646017699
Btr	K88	07/02/2019 17:12	yes	yes	yes	yes	Subadult	M	Subadult_M	0	0.646017699
Btr	J598	09/01/2019 08:36	no	yes	yes	yes	Subadult	M	Subadult_M	0	0.646017699
Btr	K400	20/02/2019 08:21	yes	yes	yes	no	Subadult	M	Subadult_M	0	0.646017699
Btr	J587	08/01/2019 08:25	no	yes	no	no	Subadult	M	Subadult_M	0	0.646017699
Btr	J552	05/01/2019 07:13	no	yes	yes	yes	Subadult	M	Subadult_M	0	0.646017699
Btr	J621	10/01/2019 10:05	no	yes	yes	yes	Subadult	M	Subadult_M	0	0.646017699
Btr	J701	31/01/2019 07:22	no	yes	yes	yes	Subadult	M	Subadult_M	0	0.646017699
Btr	J93	04/03/2019 11:16	yes	yes	no	no	Subadult	M	Subadult_M	0	0.646017699
Cmn	K244	11/02/2019 09:52	yes	no	no	no	Adult	F	Adult_F	0	0.75
Dnt	K561	03/04/2019 08:33	yes	yes	no	no	Subadult	F	Subadult_F	0	0.633333333
Dnt	K675	01/05/2019 15:54	yes	yes	no	no	Subadult	F	Subadult_F	0	0.633333333
Dnt	E452	15/04/2019 08:14	yes	yes	yes	yes	Subadult	F	Subadult_F	0	0.633333333
Dnt	E287	23/04/2019 12:34	yes	yes	no	no	Subadult	F	Subadult_F	0	0.633333333
Dnt	J398	22/03/2019 09:37	yes	yes	no	no	Subadult	F	Subadult_F	0	0.633333333
Dnt	E146	26/04/2019 10:32	yes	yes	no	no	Subadult	F	Subadult_F	0	0.633333333
Dnt	E420	16/04/2019 09:29	yes	yes	no	no	Subadult	F	Subadult_F	0	0.633333333
Fna	K163	09/02/2019 07:42	no	yes	no	no	Subadult	F	Subadult_F	0	0.888888889
Fna	K514	01/04/2019 07:50	no	no	no	no	Subadult	F	Subadult_F	0	0.888888889
Fna	K291	14/02/2019 09:30	no	yes	no	no	Subadult	F	Subadult_F	0	0.888888889
Fna	J130	07/03/2019 08:30	no	yes	yes	no	Subadult	F	Subadult_F	0	0.888888889
Glc	K495	28/02/2019 09:11	yes	no	no	no	Adult	F	Adult_F	0	0.4
Glc	J31	04/03/2019 09:44	yes	no	no	no	Adult	F	Adult_F	0	0.4
Jly	K365	18/02/2019 10:09	yes	yes	yes	no	Adult	M	Adult_M	1	0
Jly	E337	18/04/2019 08:09	yes	no	no	no	Adult	M	Adult_M	1	0
Jly	J341	21/03/2019 08:21	yes	yes	yes	no	Adult	M	Adult_M	1	0
Jly	J505	30/03/2019 07:53	yes	yes	yes	no	Adult	M	Adult_M	1	0
Jly	K311	15/02/2019 07:19	yes	yes	yes	no	Adult	M	Adult_M	1	0
Jly	E302	20/04/2019 10:05	yes	yes	yes	no	Adult	M	Adult_M	1	0
Jly	K422	21/02/2019 17:50	yes	yes	yes	no	Adult	M	Adult_M	1	0
Jly	E344	18/04/2019 08:33	yes	yes	yes	no	Adult	M	Adult_M	1	0
Jly	E301	20/04/2019 09:52	yes	yes	yes	no	Adult	M	Adult_M	1	0
Jly	E342	18/04/2019 08:26	yes	yes	yes	no	Adult	M	Adult_M	1	0
Jly	E67	28/04/2019 09:37	yes	yes	yes	no	Adult	M	Adult_M	1	0
Jly	E227	24/04/2019 08:06	yes	yes	yes	no	Adult	M	Adult_M	1	0
Kwi	J420	22/03/2019 12:12	yes	yes	yes	no	Subadult	M	Subadult_M	0	0.220588235
Kwi	K126	08/02/2019 09:28	no	yes	yes	no	Subadult	M	Subadult_M	0	0.220588235
Kwi	K470	27/02/2019 09:12	yes	no	no	no	Subadult	M	Subadult_M	0	0.220588235
Kwi	K666	01/05/2019 15:12	yes	no	no	no	Subadult	M	Subadult_M	0	0.220588235
Kwi	J3	01/03/2019 07:29	yes	yes	yes	no	Subadult	M	Subadult_M	0	0.220588235
Lpa	J112	05/03/2019 10:08	yes	no	no	no	Adult	M	Adult_M	1	0.086956522
Lpa	K51	04/02/2019 10:21	yes	no	no	no	Adult	M	Adult_M	1	0.086956522
Lpa	J41	04/03/2019 10:22	yes	yes	yes	yes	Adult	M	Adult_M	1	0.086956522
Lpa	J69	06/03/2019 09:17	yes	no	no	no	Adult	M	Adult_M	1	0.086956522
Mnt	J64	06/03/2019 07:59	yes	no	no	no	Adult	F	Adult_F	0	0.495192308
Mnt	J65	06/03/2019 08:03	yes	no	no	no	Adult	F	Adult_F	0	0.495192308
Mnt	K287	14/02/2019 08:41	yes	no	no	no	Adult	F	Adult_F	0	0.495192308
Mnt	K288	14/02/2019 08:44	yes	no	no	no	Adult	F	Adult_F	0	0.495192308
Mnt	K162	09/02/2019 07:35	yes	yes	no	no	Adult	F	Adult_F	0	0.495192308
Mnt	K395	20/02/2019 07:56	yes	yes	no	no	Adult	F	Adult_F	0	0.495192308
Mnt	K466	27/02/2019 08:55	yes	no	no	no	Adult	F	Adult_F	0	0.495192308
Mnt	K349	18/02/2019 09:07	yes	yes	no	no	Adult	F	Adult_F	0	0.495192308
Mnt	J30	04/03/2019 09:39	yes	yes	no	no	Adult	F	Adult_F	0	0.495192308
Mnt	J555	05/01/2019 07:46	no	yes	yes	yes	Adult	F	Adult_F	0	0.495192308
Mnt	K72	05/02/2019 08:16	yes	yes	yes	yes	Adult	F	Adult_F	0	0.495192308
Mnt	J724	01/02/2019 07:21	yes	yes	yes	no	Adult	F	Adult_F	0	0.495192308
Mnt	K464	27/02/2019 08:47	yes	yes	yes	yes	Adult	F	Adult_F	0	0.495192308
Mnt	J74	06/03/2019 09:52	yes	yes	yes	yes	Adult	F	Adult_F	0	0.495192308
Mnt	J131	07/03/2019 08:33	yes	no	no	no	Adult	F	Adult_F	0	0.495192308
Mnt	J169	12/03/2019 09:27	yes	no	no	no	Adult	F	Adult_F	0	0.495192308
Mnt	J170	12/03/2019 09:29	yes	no	no	no	Adult	F	Adult_F	0	0.495192308
Mnt	J270	16/03/2019 08:52	yes	no	no	no	Adult	F	Adult_F	0	0.495192308
Mnt	J299	16/03/2019 11:27	yes	yes	no	no	Adult	F	Adult_F	0	0.495192308
Mnt	J312	18/03/2019 08:09	yes	no	no	no	Adult	F	Adult_F	0	0.495192308
Mnt	K490	28/02/2019 08:04	yes	yes	no	no	Adult	F	Adult_F	0	0.495192308
Mnt	K491	28/02/2019 08:09	yes	no	no	no	Adult	F	Adult_F	0	0.495192308
Mnt	J441	23/03/2019 08:19	yes	yes	no	no	Adult	F	Adult_F	0	0.495192308
Mnt	J442	23/03/2019 08:22	yes	no	no	no	Adult	F	Adult_F	0	0.495192308
Mnt	J73	06/03/2019 09:48	yes	no	no	no	Adult	F	Adult_F	0	0.495192308
Mnt	J130	07/03/2019 08:30	yes	no	no	no	Adult	F	Adult_F	0	0.495192308
Mnt	J509	30/03/2019 08:11	yes	no	no	no	Adult	F	Adult_F	0	0.495192308
Mnt	K567	03/04/2019 09:04	yes	no	no	no	Adult	F	Adult_F	0	0.495192308
Mnt	J325	19/03/2019 09:11	yes	yes	no	no	Adult	F	Adult_F	0	0.495192308
Mnt	J373	21/03/2019 11:57	yes	no	no	no	Adult	F	Adult_F	0	0.495192308
Mnt	J401	22/03/2019 09:44	yes	no	no	no	Adult	F	Adult_F	0	0.495192308
Mnt	J484	25/03/2019 09:09	yes	yes	no	no	Adult	F	Adult_F	0	0.495192308
Mnt	J498	29/03/2019 07:59	yes	no	no	no	Adult	F	Adult_F	0	0.495192308
Mnt	J501	29/03/2019 08:07	yes	yes	no	no	Adult	F	Adult_F	0	0.495192308
Mnt	K289	14/02/2019 08:47	yes	yes	yes	yes	Adult	F	Adult_F	0	0.495192308
Nct	E246	23/04/2019 09:04	no	no	no	no	Subadult	F	Subadult_F	0	1
Nmg	J236	15/03/2019 09:12	yes	yes	yes	yes	Adult	F	Adult_F	0	0.666666667
Nmg	J434	23/03/2019 08:02	yes	yes	yes	yes	Adult	F	Adult_F	0	0.666666667
Nmg	J159	12/03/2019 08:58	yes	yes	yes	yes	Adult	F	Adult_F	0	0.666666667
Nmg	J431	23/03/2019 07:54	yes	yes	yes	yes	Adult	F	Adult_F	0	0.666666667
Nmg	K286	14/02/2019 08:38	no	yes	yes	yes	Adult	F	Adult_F	0	0.666666667
Nmg	K485	28/02/2019 07:48	yes	yes	yes	yes	Adult	F	Adult_F	0	0.666666667
Nmg	J160	12/03/2019 09:01	yes	yes	yes	yes	Adult	F	Adult_F	0	0.666666667
Nmg	K283	14/02/2019 08:17	no	yes	yes	yes	Adult	F	Adult_F	0	0.666666667
Nmg	K288	14/02/2019 08:44	no	no	no	no	Adult	F	Adult_F	0	0.666666667
Nmg	K289	14/02/2019 08:47	no	no	no	no	Adult	F	Adult_F	0	0.666666667
Nmg	K282	14/02/2019 08:14	no	yes	no	no	Adult	F	Adult_F	0	0.666666667
Nmg	K284	14/02/2019 08:22	no	no	no	no	Adult	F	Adult_F	0	0.666666667
Nmg	J262	16/03/2019 08:17	yes	yes	yes	yes	Adult	F	Adult_F	0	0.666666667
Nmg	J234	15/03/2019 09:05	yes	yes	yes	yes	Adult	F	Adult_F	0	0.666666667
Nmg	J157	12/03/2019 08:53	yes	no	no	no	Adult	F	Adult_F	0	0.666666667
Nmg	J428	23/03/2019 07:49	yes	yes	no	no	Adult	F	Adult_F	0	0.666666667
Nmg	J239	15/03/2019 09:18	yes	yes	yes	yes	Adult	F	Adult_F	0	0.666666667
Nmg	J238	15/03/2019 09:15	yes	yes	yes	yes	Adult	F	Adult_F	0	0.666666667
Nmg	E241	24/04/2019 08:58	yes	yes	yes	yes	Adult	F	Adult_F	0	0.666666667
Ots	J174	12/03/2019 09:39	yes	no	no	no	Adult	M	Adult_M	1	0.020408163
Ots	J366	21/03/2019 09:51	yes	no	no	no	Adult	M	Adult_M	1	0.020408163
Ots	E334	18/04/2019 08:01	yes	yes	yes	no	Adult	M	Adult_M	1	0.020408163
Ots	E40	30/04/2019 09:52	yes	yes	yes	no	Adult	M	Adult_M	1	0.020408163
Ots	J478	25/03/2019 08:34	yes	no	no	no	Adult	M	Adult_M	1	0.020408163
Ots	K461	27/02/2019 08:14	yes	yes	yes	no	Adult	M	Adult_M	1	0.020408163
Ots	J598	09/01/2019 08:36	no	no	no	no	Adult	M	Adult_M	1	0.020408163
Ots	K622	10/04/2019 13:07	yes	yes	yes	no	Adult	M	Adult_M	1	0.020408163
Ots	K418	21/02/2019 17:34	yes	yes	no	no	Adult	M	Adult_M	1	0.020408163
Ots	K381	18/02/2019 12:50	yes	yes	no	no	Adult	M	Adult_M	1	0.020408163
Pak	E270	23/04/2019 11:02	yes	yes	yes	no	Adult	M	Adult_M	1	0.5
Pco	K620	10/04/2019 12:58	no	no	no	no	Adult	M	Adult_M	1	0
Pco	E347	18/04/2019 08:43	yes	yes	yes	no	Adult	M	Adult_M	1	0
Pco	E314	20/04/2019 11:16	yes	yes	yes	no	Adult	M	Adult_M	1	0
Pco	E125	26/04/2019 08:48	yes	yes	no	no	Adult	M	Adult_M	1	0
Pco	E93	28/04/2019 11:16	yes	no	no	no	Adult	M	Adult_M	1	0
Pco	K617	10/04/2019 12:53	no	yes	no	no	Adult	M	Adult_M	1	0
Pco	K621	10/04/2019 13:04	no	yes	no	no	Adult	M	Adult_M	1	0
Pco	K616	10/04/2019 12:49	no	no	no	no	Adult	M	Adult_M	1	0
Pco	E444	15/04/2019 07:53	no	no	no	no	Adult	M	Adult_M	1	0
Pco	E83	28/04/2019 10:46	yes	yes	no	no	Adult	M	Adult_M	1	0
Pco	E459	15/04/2019 08:33	yes	no	no	no	Adult	M	Adult_M	1	0
Pot	K369	18/02/2019 11:25	yes	no	no	no	Subadult	M	Subadult_M	0	0.26119403
Pot	J657	12/01/2019 07:50	no	yes	no	no	Subadult	M	Subadult_M	0	0.26119403
Pot	K277	14/02/2019 07:53	yes	yes	yes	yes	Subadult	M	Subadult_M	0	0.26119403
Pot	E267	23/04/2019 10:53	yes	yes	yes	yes	Subadult	M	Subadult_M	0	0.26119403
Pot	J418	22/03/2019 12:04	yes	no	no	no	Subadult	M	Subadult_M	0	0.26119403
Pot	J546	03/01/2019 16:14	no	yes	yes	yes	Subadult	M	Subadult_M	0	0.26119403
Pot	E266	23/04/2019 10:49	yes	no	no	no	Subadult	M	Subadult_M	0	0.26119403
Pot	K554	01/04/2019 12:52	yes	no	no	no	Subadult	M	Subadult_M	0	0.26119403
Rsl	E370	17/04/2019 09:43	no	yes	yes	yes	Adult	M	Adult_M	1	0.090909091
Rsl	K673	01/05/2019 15:40	yes	yes	no	no	Adult	M	Adult_M	1	0.090909091
Rsl	K672	01/05/2019 15:36	yes	no	no	no	Adult	M	Adult_M	1	0.090909091
Sgr	J553	05/01/2019 07:22	no	yes	yes	yes	Adult	F	Adult_F	0	0.764705882
Sgr	J554	05/01/2019 07:27	no	yes	yes	yes	Adult	F	Adult_F	0	0.764705882
Sgr	K174	09/02/2019 09:17	yes	yes	yes	yes	Adult	F	Adult_F	0	0.764705882
Shl	J473	25/03/2019 08:15	yes	yes	no	no	Adult	F	Adult_F	0	0.8125
Shl	J481	25/03/2019 08:54	yes	yes	no	no	Adult	F	Adult_F	0	0.8125
Shl	J474	25/03/2019 08:17	yes	no	no	no	Adult	F	Adult_F	0	0.8125
Shl	J475	25/03/2019 08:20	yes	yes	no	no	Adult	F	Adult_F	0	0.8125
Soy	J13	01/03/2019 08:23	yes	yes	no	no	Adult	F	Adult_F	0	0.554913295
Soy	J228	15/03/2019 07:59	yes	yes	no	no	Adult	F	Adult_F	0	0.554913295
Soy	K505	28/02/2019 10:06	yes	yes	no	no	Adult	F	Adult_F	0	0.554913295
Soy	J476	25/03/2019 08:29	yes	yes	no	no	Adult	F	Adult_F	0	0.554913295
Soy	J479	25/03/2019 08:40	yes	yes	no	no	Adult	F	Adult_F	0	0.554913295
Soy	J265	16/03/2019 08:28	yes	yes	yes	yes	Adult	F	Adult_F	0	0.554913295
Soy	E333	18/04/2019 07:55	yes	no	no	no	Adult	F	Adult_F	0	0.554913295
Soy	J141	07/03/2019 10:50	yes	no	no	no	Adult	F	Adult_F	0	0.554913295
Soy	J744	01/02/2019 13:04	yes	yes	yes	yes	Adult	F	Adult_F	0	0.554913295
Soy	E407	16/04/2019 08:19	yes	no	no	no	Adult	F	Adult_F	0	0.554913295
Soy	J43	04/03/2019 10:26	yes	no	no	no	Adult	F	Adult_F	0	0.554913295
Soy	E86	28/04/2019 10:57	yes	yes	yes	yes	Adult	F	Adult_F	0	0.554913295
Soy	J390	22/03/2019 09:18	yes	no	no	no	Adult	F	Adult_F	0	0.554913295
Soy	K90	07/02/2019 17:22	yes	yes	yes	yes	Adult	F	Adult_F	0	0.554913295
Soy	J229	15/03/2019 08:03	yes	yes	no	no	Adult	F	Adult_F	0	0.554913295
Soy	J293	16/03/2019 11:08	yes	yes	no	no	Adult	F	Adult_F	0	0.554913295
Tmc	K191	09/02/2019 10:22	yes	no	no	no	Subadult	F	Subadult_F	0	0.630952381
Tmc	J571	07/01/2019 09:13	yes	yes	yes	yes	Subadult	F	Subadult_F	0	0.630952381
Tmc	J556	05/01/2019 08:10	no	yes	yes	yes	Subadult	F	Subadult_F	0	0.630952381
Tmc	E345	18/04/2019 08:37	yes	no	no	no	Subadult	F	Subadult_F	0	0.630952381
Tom	E440	16/04/2019 10:30	yes	yes	yes	no	Subadult	F	Subadult_F	0	0.586206897
Tom	J738	01/02/2019 12:33	yes	no	no	no	Subadult	F	Subadult_F	0	0.586206897
Tom	J614	10/01/2019 09:14	no	yes	yes	yes	Subadult	F	Subadult_F	0	0.586206897
Tom	E393	17/04/2019 11:42	yes	no	no	no	Subadult	F	Subadult_F	0	0.586206897
Tom	E396	17/04/2019 11:54	yes	no	no	no	Subadult	F	Subadult_F	0	0.586206897
Tom	J541	03/01/2019 11:53	no	yes	yes	yes	Subadult	F	Subadult_F	0	0.586206897
Tom	E394	17/04/2019 11:46	yes	yes	yes	yes	Subadult	F	Subadult_F	0	0.586206897
Tom	J615	10/01/2019 09:18	no	yes	yes	yes	Subadult	F	Subadult_F	0	0.586206897
Tom	J633	11/01/2019 07:10	yes	yes	yes	yes	Subadult	F	Subadult_F	0	0.586206897
Tom	J35	04/03/2019 10:00	yes	yes	yes	yes	Subadult	F	Subadult_F	0	0.586206897
Tom	J71	06/03/2019 09:27	yes	yes	no	no	Subadult	F	Subadult_F	0	0.586206897
Tom	K319	15/02/2019 08:13	yes	no	no	no	Subadult	F	Subadult_F	0	0.586206897
Tom	J21	01/03/2019 09:20	yes	yes	no	no	Subadult	F	Subadult_F	0	0.586206897
Tom	J23	01/03/2019 09:29	yes	yes	no	no	Subadult	F	Subadult_F	0	0.586206897
Tom	J439	23/03/2019 08:14	yes	yes	no	no	Subadult	F	Subadult_F	0	0.586206897
Tom	E420	16/04/2019 09:29	yes	no	no	no	Subadult	F	Subadult_F	0	0.586206897
Tom	E435	16/04/2019 10:17	yes	no	no	no	Subadult	F	Subadult_F	0	0.586206897
Tom	E149	26/04/2019 10:45	yes	no	no	no	Subadult	F	Subadult_F	0	0.586206897
Tom	E154	26/04/2019 10:53	yes	yes	no	no	Subadult	F	Subadult_F	0	0.586206897
Tom	J97	05/03/2019 08:15	yes	no	no	no	Subadult	F	Subadult_F	0	0.586206897
Tom	E315	20/04/2019 11:22	yes	yes	no	no	Subadult	F	Subadult_F	0	0.586206897
Tom	J408	22/03/2019 11:10	yes	yes	no	no	Subadult	F	Subadult_F	0	0.586206897
Tom	J437	23/03/2019 08:11	yes	yes	no	no	Subadult	F	Subadult_F	0	0.586206897
Tom	E91	28/04/2019 11:14	yes	yes	no	no	Subadult	F	Subadult_F	0	0.586206897
Vpr	K220	11/02/2019 07:28	yes	no	no	no	Adult	M	Adult_M	1	0.079411765
Vpr	K111	08/02/2019 07:47	yes	no	no	no	Adult	M	Adult_M	1	0.079411765
Vpr	K176	09/02/2019 09:28	yes	no	no	no	Adult	M	Adult_M	1	0.079411765
Vpr	K31	04/02/2019 08:04	yes	no	no	no	Adult	M	Adult_M	1	0.079411765
Vpr	K75	06/02/2019 07:20	yes	no	no	no	Adult	M	Adult_M	1	0.079411765
Vpr	K320	15/02/2019 08:18	yes	yes	no	no	Adult	M	Adult_M	1	0.079411765
Vpr	K409	21/02/2019 16:52	yes	no	no	no	Adult	M	Adult_M	1	0.079411765
Vpr	K46	04/02/2019 10:02	yes	yes	yes	no	Adult	M	Adult_M	1	0.079411765
Vpr	K255	11/02/2019 10:47	yes	no	no	no	Adult	M	Adult_M	1	0.079411765
Vpr	J589	08/01/2019 09:33	no	no	no	no	Adult	M	Adult_M	1	0.079411765
Vpr	K29	04/02/2019 07:52	yes	no	no	no	Adult	M	Adult_M	1	0.079411765
Vpr	K526	01/04/2019 11:03	yes	yes	yes	no	Adult	M	Adult_M	1	0.079411765
Vpr	J570	07/01/2019 08:54	no	no	no	no	Adult	M	Adult_M	1	0.079411765
Vpr	K236	11/02/2019 08:59	yes	no	no	no	Adult	M	Adult_M	1	0.079411765
Vpr	J306	18/03/2019 07:53	yes	yes	yes	yes	Adult	M	Adult_M	1	0.079411765
Vpr	J472	25/03/2019 08:10	yes	no	no	no	Adult	M	Adult_M	1	0.079411765
Vpr	K502	28/02/2019 09:49	yes	no	no	no	Adult	M	Adult_M	1	0.079411765
Vpr	J268	16/03/2019 08:46	yes	no	no	no	Adult	M	Adult_M	1	0.079411765
Zcn	K653	11/04/2019 11:23	yes	yes	no	no	Adult	M	Adult_M	1	0.109375
Zcn	E192	25/04/2019 11:04	yes	yes	no	no	Adult	M	Adult_M	1	0.109375
Zcn	K635	11/04/2019 09:03	yes	yes	yes	yes	Adult	M	Adult_M	1	0.109375
Zcn	E335	18/04/2019 08:05	yes	yes	no	no	Adult	M	Adult_M	1	0.109375
Zcn	E299	20/04/2019 09:42	yes	no	no	no	Adult	M	Adult_M	1	0.109375
Zcn	K648	11/04/2019 11:03	yes	no	no	no	Adult	M	Adult_M	1	0.109375
Zcn	E331	18/04/2019 07:39	yes	yes	no	no	Adult	M	Adult_M	1	0.109375
