# Supplementary material for: Monkeys who experience more feeding competition utilize social information to learn foraging skills faster
Source: Sci Rep. 2023 Jul 19;13:11624. doi: 10.1038/s41598-023-37536-9 (PMC10356951; doi:10.1038/s41598-023-37536-9)
Supplement: Supplementary file 12 — Supplementary Information 4. [file 41598_2023_37536_MOESM12_ESM.csv]

Individual	PropTrials_NoAudienceMembersInSight	PropCompTrials_HadDominantComp	PropCompTrials_WasDisplacedOrAggressed	MaxNumTrials_RemainedAtExperimentAlone	PropAllTrials_w_DominantCompPresent	Age	Sex	AgeSex	AdultMale_YN	Avg_Rank	NumTrials_ReachInDeeply	NumTrials_Attempt_NoManipulationReachIn	NumTrials_Succeed_NoManipulationReachIn	NumTrials_PersonalBestHandlingTime	CumHandTime_Succeed_NoManipulationReachIn
Apl	0.153846154	0.48	0.3	2	0.444444444	Adult	F	Adult Female	0	904.4545455	6	7	8	12	65
Asp	0.024691358	0.572327044	0.194968553	1	0.565217391	Adult	F	Adult Female	0	1291.166667	3	3	3	3	52
Ban	0	0.891891892	0.324324324	0	0.891891892	Subadult	F	Subadult Female	0	873.8484848	1	1	1	4	6
Ben	0	0.454545455	0.327272727	0	0.454545455	Adult	F	Adult Female	0	642.6818182	4	5	5	14	30
Btr	0.294117647	0.744897959	0.37755102	6	0.646017699	Subadult	M	Subadult Male	0	298.469697	2	4	4	39	41
Cmn	0	0.75	0.5	0	0.75	Adult	F	Adult Female	0	154.8939394	1	1	1	1	5
Dnt	0.071428571	0.644067797	0.186440678	1	0.633333333	Subadult	F	Subadult Female	0	1323.075758	1	1	1	6	5
Fna	0	0.888888889	0.222222222	0	0.888888889	Subadult	F	Subadult Female	0	900.4242424	1	1	1	1	1
Glc	0	0.4	1	0	0.4	Adult	F	Adult Female	0	241.7272727	2	2	2	2	11
Jly	0.125954198	0	0	5	0	Adult	M	Adult Male	1	2353.075758	4	5	5	95	62
Kwi	0.382978723	0.3	0.06	6	0.220588235	Subadult	M	Subadult Male	0	1083.409091	1	2	3	2	14
Lpa	0.553571429	0.157894737	0.026315789	6	0.086956522	Adult	M	Adult Male	1	1683.869565	2	2	2	6	42
Mnt	0.028571429	0.502439024	0.151219512	2	0.495192308	Adult	F	Adult Female	0	1566.393939	1	1	1	7	4
Nmg	0	0.666666667	0.303030303	0	0.666666667	Adult	F	Adult Female	0	125.3484848	1	2	2	12	23
Ots	0.17370892	0.023346304	0.023346304	6	0.020408163	Adult	M	Adult Male	1	1969.409091	2	2	19	37	365
Pak	0.5	0.666666667	0.333333333	0	0.5	Adult	M	Adult Male	1	1467.444444	1	1	1	2	6
Pco	0.025641026	0	0.053333333	0	0	Adult	M	Adult Male	1	2260	3	3	3	19	27
Pot	0.343137255	0.353535354	0.141414141	8	0.26119403	Subadult	M	Subadult Male	0	741.4848485	2	8	8	36	70
Rsl	0.2	0.103448276	0.034482759	2	0.090909091	Adult	M	Adult Male	1	1787.5	1	11	11	19	63
Sgr	0	0.764705882	0.235294118	0	0.764705882	Adult	F	Adult Female	0	811.9545455	1	2	2	3	7
Shl	0.666666667	0.928571429	0.285714286	1	0.8125	Adult	F	Adult Female	0	-152.1363636	3	3	3	3	34
Soy	0.047169811	0.571428571	0.19047619	2	0.554913295	Adult	F	Adult Female	0	1128.818182	1	1	1	7	5
Tmc	0.277777778	0.768115942	0.347826087	3	0.630952381	Subadult	F	Subadult Female	0	-72.83333333	1	2	2	24	11
Tom	0.215189873	0.6640625	0.2578125	7	0.586206897	Subadult	F	Subadult Female	0	321.5757576	4	4	6	30	95
Vpr	0.421875	0.11637931	0.047413793	7	0.079411765	Adult	M	Adult Male	1	1728.515152	13	44	44	54	813
Zcn	0.575757576	0.197183099	0.056338028	11	0.109375	Adult	M	Adult Male	1	1518.030303	2	2	2	11	8
